# Supplementary material for: Goondoxazoles A–C: Anthelmintic Spiroketal Polyketide Alkaloids and Other Benzoxazoles from Australian Pasture Soil-Derived Streptomyces spp
Source: Antibiotics (Basel). 2026 Mar 17;15(3):302. doi: 10.3390/antibiotics15030302 (PMC13024270; doi:10.3390/antibiotics15030302)
Supplement: Supplementary file 1 [file antibiotics-15-00302-s001.zip]

Archive with 1 entries (1 files):
- antibiotics-4088268-supplementary.pdf
